# Supplementary material for: A Mechanistic Study on the Formation of Dronic Acids
Source: Molecules. 2021 Dec 14;26(24):7587. doi: 10.3390/molecules26247587 (PMC8708247; doi:10.3390/molecules26247587)
Supplement: Supplementary file 1 [file molecules-26-07587-s001.zip]

Archive with 1 entries (1 files):
- molecules-1497840-supplementary.pdf
